# Supplementary material for: Ecological Effect of Differently Treated Wooden Materials on Microalgal Biofilm Formation in the Grado Lagoon (Northern Adriatic Sea)
Source: Microorganisms. 2023 Aug 30;11(9):2196. doi: 10.3390/microorganisms11092196 (PMC10537043; doi:10.3390/microorganisms11092196)
Supplement: Supplementary file 1 [file microorganisms-11-02196-s001.zip]

Archive with 2 entries (2 files):
- Figures S1_S2.pdf
- Table S1.xlsx
