# Supplementary material for: Ecological Effect of Differently Treated Wooden Materials on Microalgal Biofilm Formation in the Grado Lagoon (Northern Adriatic Sea)
Source: Microorganisms. 2023 Aug 30;11(9):2196. doi: 10.3390/microorganisms11092196 (PMC10537043; doi:10.3390/microorganisms11092196)
Supplement: Supplementary file 1 [file microorganisms-11-02196-s001.zip › Table S1.xlsx]

## Sheet: Foglio1
Table S1. Results of T-Test (Mann-Whitney test) of differences in the abundances among treatments in the two areas of the Grado lagoon at the first sampling time (T1).
Independent Samples T-Test: Mann-Whitney U test
p value	Silv1%	Silv 0.25%	CCB 1%	CCB0.25%	Thermo	Natural
Silv1%		0.686	1000	0.486	0.486	0.029
Silv 0.25%			0.886	0.2	0.686	0.029
CCB 1%				0.886	0.343	0.2
CCB0.25%					0.114	0.029
Thermo						0.886
Natural
